# Supplementary material for: Leucine-Rich Alpha-2-Glycoprotein: A Novel Predictor of Diastolic Dysfunction
Source: Biomedicines. 2023 Mar 20;11(3):944. doi: 10.3390/biomedicines11030944 (PMC10045934; doi:10.3390/biomedicines11030944)
Supplement: Supplementary file 1 [file biomedicines-11-00944-s001.zip]

Archive with 1 entries (1 files):
- biomedicines-2216627-supplementary.pdf
